# Supplementary material for: Ring synthetic chromosome V SCRaMbLE
Source: Nat Commun. 2018 Sep 17;9:3783. doi: 10.1038/s41467-018-06216-y (PMC6141504; doi:10.1038/s41467-018-06216-y)
Supplement: Supplementary file 4 — Supplementary Data 1 [file 41467_2018_6216_MOESM4_ESM.xlsx]

## Sheet: Sheet1
Segment	Coordinate		Feature	PCRTag	Amplicon Size (bp)
	Start	End
	311	344	LoxPsym
1	345	3388	YEL072W	No PCRTag(s)
	3389	3422	LoxPsym
2	3423	6852	YEL071W	YEL071W_amp1	244
	6853	6886	LoxPsym
3	6887	10571	YEL070W	YEL070W_amp1	256
	10572	10605	LoxPsym
4	10606	16281	YEL069C, YEL068C, YEL067C, YEL066W	YEL067C_amp1	304
	16282	16315	LoxPsym
5	16316	18652	YEL065W	YEL065W_amp2	292
	18653	18686	LoxPsym
6	18687	20830	YEL064C	YEL064C_amp1	220
	20831	20864	LoxPsym
7	20865	34467	YEL063C, vioA, vioB, vioE, LEU2, YEL062W	YEL063C_amp1	247
	34468	34501	LoxPsym
8	34502	38286	YEL061C	YEL061C_amp1	301
	38287	38320	LoxPsym
9	38321	40674	YEL060C	YEL060C_amp2	448
	40675	40708	LoxPsym
10	40709	46688	YEL059C-A, YEL059W, YEL058W, YEL057C, YEL056W	YEL057C_amp1	208
	46689	46722	LoxPsym
11	46723	51063	YEL055C, snR80	YEL055C_amp3	223
	51064	51097	LoxPsym
12	51098	52277	YEL054C, YEL053W-A	No PCRTag(s)
	52278	52311	LoxPsym
13	52312	56517	YEL053C, YEL052W	YEL052W_amp1	367
	56518	56551	LoxPsym
14	56552	57599	YEL051W	No PCRTag(s)
	57600	57633	LoxPsym
15	57634	60371	ARS507, YEL050W-A, YEL050C, snR67, snR53	YEL050C_amp1	253
	60372	60405	LoxPsym
16	60406	61742	YEL049W	No PCRTag(s)
	61743	61776	LoxPsym
17	61777	62388		No gene(s)
	62389	62422	LoxPsym
18	62423	63098	YEL048C	No PCRTag(s)
	63099	63132	LoxPsym
19	63133	65376	YEL047C	YEL047C_amp1	454
	65377	65410	LoxPsym
20	65411	68045	YEL046C, YEL045C, YEL044W	YEL044W_amp1	358
	68046	68079	LoxPsym
21	68080	71170	YEL043W	YEL043W_amp2	220
	71171	71204	LoxPsym
22	71205	73183	YEL042W	YEL042W_amp1	223
	73184	73217	LoxPsym
23	73218	75321	YEL041W	YEL041W_amp1	250
	75322	75355	LoxPsym
24	75356	77380	YEL040W	YEL040W_amp1	259
	77381	77414	LoxPsym
25	77415	79103	YEL039C, YEL038W	YEL038W_amp1	226
	79104	79137	LoxPsym
26	79138	81035	YEL037C	YEL037C_amp1	427
	81036	81069	LoxPsym
27	81070	84626	YEL036C, YEL035C, YEL034C-A, YEL034W, YEL033W	YEL035C_amp1	211
	84627	84660	LoxPsym
28	84661	91883	YEL032W, YEL032C-A, YEL031W	YEL032W_amp3	268
	91884	91917	LoxPsym
29	91918	94590	ARS508, YEL030C-A, YEL030W	YEL030W_amp2	367
	94591	94624	LoxPsym
30	94625	97175	YEL029C, YEL028W	YEL029C_amp1	376
	97176	97209	LoxPsym
31	97210	99084	YEL027W
	99085	99118	LoxPsym
32	99119	105774	YEL026W, YEL025C, YEL024W	YEL025C_amp3	271
	105775	105808	LoxPsym
33	105809	113841	YEL023C, YEL022W	YEL022W_amp3	253
	113842	113875	LoxPsym
34	113876	114300	YEL020C-B, YEL020W-A	No PCRTag(s)
	114301	114334	LoxPsym
35	114335	115086	RPR1	No gene(s)
	115087	115120	LoxPsym
36	115121	118882	YEL020C, YEL019C, YEL018C-A, YEL018W	YEL020C_amp1	211
	118883	118916	LoxPsym
37	118917	119397		No gene(s)
	119398	119431	LoxPsym
38	119432	121370	YEL017C-A, YEL017W	YEL017W_amp1	214
	121371	121404	LoxPsym
39	121405	124958	YEL016C, YEL015W	YEL015W_amp2	379
	124959	124992	LoxPsym
40	124993	127269	YEL014C, YEL013W	YEL013W_amp1	253
	127270	127303	LoxPsym
41	127304	127820		No gene(s)
	127821	127854	LoxPsym
42	127855	129132	YEL012W	No PCRTag(s)
	129133	129166	LoxPsym
43	129167	131849	YEL011W	YEL011W_amp2	304
	131850	131883	LoxPsym
44	131884	132247		No gene(s)
	132248	132281	LoxPsym
45	132282	138704	YEL009C, YEL008W, YEL008C-A, YEL007W, YEL006W	YEL007W_amp2	229
	138705	138738	LoxPsym
46	138739	139304	ARS510	No gene(s)
	139305	139338	LoxPsym
47	139339	141417	YEL005C, YEL004W	YEL005C_amp1	265
	141418	141451	LoxPsym
48	141452	141983	YEL003W	No PCRTag(s)
	141984	142017	LoxPsym
49	142018	143712	YEL002C	YEL002C_amp1	367
	143713	143746	LoxPsym
50	143747	145135	YEL001C	YEL001C_amp1	283
	145136	145169	LoxPsym
51	145170	145887	CEN5	No PCRTag(s)
	145888	145921	LoxPsym
52	145922	149328	YER001W (MNN1)	YER001W_amp1	295
	149329	149362	LoxPsym
53	149363	151052	YER002W	YER002W_amp1	466
	151053	151086	LoxPsym
54	151087	153770	YER003C, YER004W	YER004W_amp1	268
	153771	153804	LoxPsym
55	153805	155971	YER005W	YER005W_amp2	223
	155972	156005	LoxPsym
56	156006	159793	YER006W, YER006C-A, YER007W	YER006W_amp1	202
	159794	159827	LoxPsym
57	159828	166121	YER007C-A, snR14, YER008C, YER009W	YER008C_amp4	205
	166122	166155	LoxPsym
58	166156	169540	YER010C, ARS511, YER011W	YER010C_amp1	235
	169541	169574	LoxPsym
59	169575	170263		No gene(s)
	170264	170297	LoxPsym
60	170298	179905	YER012W, YER013W, YER014W, YER014C-A, YER015W	YER013W_amp3	232
	179906	179939	LoxPsym
61	179940	182660	YER016W	YER016W_amp1	451
	182661	182694	LoxPsym
62	182695	187464	YER017C, YER018C, YER019W	YER017C_amp2	211
	187465	187498	LoxPsym
63	187499	189749	YER019C-A, YER020W	YER020W_amp1	361
	189750	189783	LoxPsym
64	189784	198229	YER021W, YER022W, YER023W, YER023C-A, YER024W	YER022W_amp2	232
	198230	198263	LoxPsym
65	198264	200865	YER025W	YER025W_amp2	340
	200866	200899	LoxPsym
66	200900	202234	YER026C	YER026C_amp1	490
	202235	202268	LoxPsym
67	202269	203981	YER027C	YER027C_amp1	208
	203982	204015	LoxPsym
68	204016	207399	YER028C, ARS512, YER029C, YER030W	YER028C_amp1	265
	207400	207433	LoxPsym
69	207434	211057	YER031C, YER032W	YER032W_amp1	277
	211058	211091	LoxPsym
70	211092	211448		No gene(s)
	211449	211482	LoxPsym
71	211483	216508	YER033C, YER034W, YER035W	YER033C_amp3	331
	216509	216542	LoxPsym
72	216543	225453	YER036C, YER037W, YER038C, YER038W-A, YER039C, YER039C-A, YER040W	YER036C_amp1	214
	225454	225487	LoxPsym
73	225488	228240	YER041W	YER041W_amp2	436
	228241	228274	LoxPsym
74	228275	229025	YER042W	YER042W_amp1	220
	229026	229059	LoxPsym
75	229060	231131	YER043C	YER043C_amp1	481
	231132	231165	LoxPsym
76	231166	232055	YER044C	No PCRTag(s)
	232056	232089	LoxPsym
77	232090	233573	YER044C-A	No PCRTag(s)
	233574	233607	LoxPsym
78	233608	237193	YER045C, YER046W	YER045C_amp1	226
	237194	237227	LoxPsym
79	237228	240591	YER046W-A, YER047C	YER047C_amp2	295
	240592	240625	LoxPsym
80	240626	242755	YER048C	YER048C_amp1	337
	242756	242789	LoxPsym
81	242790	246097	YER048W-A, YER049W	YER049W_amp2	268
	246098	246131	LoxPsym
82	246132	246433		No gene(s)
	246434	246467	LoxPsym
83	246468	248871	YER050C, YER051W	YER051W_amp1	337
	248872	248905	LoxPsym
84	248906	254582	YER052C, ARS513, YER053C, YER053C-A	YER053C_amp1	361
	254583	254616	LoxPsym
85	254617	257456	YER054C	YER054C_amp2	400
	257457	257490	LoxPsym
86	257491	259110	YER055C	YER055C_amp1	316
	259111	259144	LoxPsym
87	259145	262055	YER056C	YER056C_amp1	259
	262056	262089	LoxPsym
88	262090	263403	YER056C-A	No PCRTag(s)
	263404	263437	LoxPsym
89	263438	264798	YER057C, YER058W	No PCRTag(s)
	264799	264832	LoxPsym
90	264833	266627	YER059W	YER059W_amp1	376
	266628	266661	LoxPsym
91	266662	268928	YER060W	YER060W_amp2	448
	268929	268962	LoxPsym
92	268963	271100	YER060W-A	YER060W-A_amp2	244
	271101	271134	LoxPsym
93	271135	272766	YER061C	YER061C_amp1	487
	272767	272800	LoxPsym
94	272801	275243	YER062C, YER063W	YER062C_amp1	229
	275244	275277	LoxPsym
95	275278	278145	YER064C	YER064C_amp2	208
	278146	278179	LoxPsym
96	278180	280686	YER065C, ARS514	YER065C_amp1	283
	280687	280720	LoxPsym
97	280721	287012	YER066W, YER066C-A, YER067W, YER067C-A, YER068W	YER066W_amp1	238
	287013	287046	LoxPsym
98	287047	290234	YER068C-A, YER069W	YER069W_amp1	346
	290235	290268	LoxPsym
99	290269	293883	YER070W	YER070W_amp3	253
	293884	293917	LoxPsym
100	293918	295496	YER071C, YER072W	No PCRTag(s)
	295497	295530	LoxPsym
101	295531	297927	YER073W	YER073W_amp2	313
	297928	297961	LoxPsym
102	297962	299565	YER074W	No PCRTag(s)
	299566	299599	LoxPsym
103	299600	300596	YER074W-A	No PCRTag(s)
	300597	300630	LoxPsym
104	300631	304243	YER075C	YER075C_amp1	310
	304244	304277	LoxPsym
105	304278	313681	YER076C, YER076W-A, YER077C, ARS515, YER078C, YER078W-A, YER079W, YER079C-A, YER080W	YER076C_amp1	259
	313682	313715	LoxPsym
106	313716	315964	YER081W, SRG1	YER081W_amp1	427
	315965	315998	LoxPsym
107	315999	318070	YER082C	YER082C_amp2	412
	318071	318104	LoxPsym
108	318105	322144	YER083C, YER084W, YER084W-A, YER085C, YER086W	YER086W_amp1	346
	322145	322178	LoxPsym
109	322179	324546	YER087W, YER087C-A	YER087W_amp1	472
	324547	324580	LoxPsym
110	324581	325174	YER087C-B	No PCRTag(s)
	325175	325208	LoxPsym
111	325209	331511	YER088C, YER088C-A, YER088W-B, YER089C, YER090W, YER090C-A	YER089C_amp1	322
	331512	331545	LoxPsym
112	331546	331930		No PCRTag(s)
	331931	331964	LoxPsym
113	331965	335339	YER091C, YER091C-A, YER092W	YER091C_amp1	286
	335340	335373	LoxPsym
114	335374	340046	YER093C	YER093C_amp2	331
	340047	340080	LoxPsym
115	340081	343282	YER093C-A, YER094C, YER095W	YER094C_amp1	202
	343283	343316	LoxPsym
116	343317	345370	YER096W	YER096W_amp1	454
	345371	345404	LoxPsym
117	345405	348291	YER097W, YER098W	YER098W_amp1	208
	348292	348325	LoxPsym
118	348326	348693		No gene(s)
	348694	348727	LoxPsym
119	348728	351124	YER099C, YER100W	YER099C_amp1	295
	351125	351158	LoxPsym
120	351159	354365	YER101C, YER102W	YER101C_amp1	232
	354366	354399	LoxPsym
121	354400	357214	YER103W	YER103W_amp1	313
	357215	357248	LoxPsym
122	357249	358562	YER104W	YER104W_amp1	298
	358563	358596	LoxPsym
123	358597	364206	YER105C, YER106W	YER105C_amp1	316
	364207	364240	LoxPsym
124	364241	366007	YER107C, YER107W-A	YER107C_amp1	229
	366008	366041	LoxPsym
125	366042	369588	YER109C	YER109C_amp1	202
	369589	369622	LoxPsym
126	369623	373455	YER110C	YER110C_amp1	277
	373456	373489	LoxPsym
127	373490	378826	YER111C, YER112W	YER112W_amp1	235
	378827	378860	LoxPsym
128	378861	381518	YER113C	YER113C_amp2	220
	381519	381552	LoxPsym
129	381553	385254	YER114C	YER114C_amp2	304
	385255	385288	LoxPsym
130	385289	386344	YER115C	YER115C_amp1	307
	386345	386378	LoxPsym
131	386379	388982	YER116C, YER117W	YER116C_amp1	448
	388983	389016	LoxPsym
132	389017	390560	YER118C	YER118C_amp1	217
	390561	390594	LoxPsym
133	390595	392974	YER119C, YER119C-A, YER120W	YER119C_amp1	226
	392975	393008	LoxPsym
134	393009	394003	YER121W	No PCRTag(s)
	394004	394037	LoxPsym
135	394038	397560	YER122C, YER123W	YER122C_amp1	220
	397561	397594	LoxPsym
136	397595	398542	ARS517	No gene(s)
	398543	398576	LoxPsym
137	398577	407711	YER124C, YER125W, YER126C, YER127W, YER128W	YER126C_amp1	226
	407712	407745	LoxPsym
138	407746	411984	YER129W	YER129W_amp1	472
	411985	412018	LoxPsym
139	412019	415620	YER130C, YER131W	YER130C_amp1	406
	415621	415654	LoxPsym
140	415655	416524	snR4	No gene(s)
	416525	416558	LoxPsym
141	416559	422863	YER132C, snR52	YER132C_amp1	361
	422864	422897	LoxPsym
142	422898	425615	YER133W	No PCRTag(s)
	425616	425649	LoxPsym
143	425650	427743	YER133W-A, YER134C, YER135C	No PCRTag(s)
	427744	427777	LoxPsym
144	427778	431737	ARS518, YER136W, YER137C, YER137W-A, SCR1, ARS519	YER136W_amp1	415
	431738	431771	LoxPsym
145	431772	432752		No gene(s)
	432753	432786	LoxPsym
146	432787	437369	YER139C	YER139C_amp1	463
	437370	437403	LoxPsym
147	437404	440063	YER142C, YER143W	YER143W_amp1	265
	440064	440097	LoxPsym
148	440098	442817	YER144C	YER144C_amp2	391
	442818	442851	LoxPsym
149	442852	451148	YER145C, YER145C-A, YER146W, YER147C, YER147C-A, YER148W, YER148W-A, YER149C, YER150W	YER148W_amp1	205
	451149	451182	LoxPsym
150	451183	451971		No gene(s)
	451972	452005	LoxPsym
151	452006	454976	YER151C	YER151C_amp2	253
	454977	455010	LoxPsym
152	455011	458698	YER152C, YER152W-A, YER153C, YER154W	YER152C_amp1	394
	458699	458732	LoxPsym
153	458733	469721	YER155C, YER156C, YER157W	YER155C_amp2	259
	469722	469755	LoxPsym
154	469756	473939	YER158C, YER158W-A, YER159C	YER158C_amp1	283
	473942	473975	LoxPsym
155	473976	476180	ARS520, YER161C	YER161C_amp1	475
	476181	476214	LoxPsym
156	476215	485389	YER162C, YER163C, YER164W	YER163C_amp1	328
	485390	485423	LoxPsym
157	485424	493084	YER165W, YER165C-A, YER166W	YER165W_amp1	205
	493085	493118	LoxPsym
158	493119	501418	YER167W, ARS521, YER168C, YER169W	YER169W_amp1	262
	501419	501452	LoxPsym
159	501453	502344	YER170W	YER170W_amp1	220
	502345	502378	LoxPsym
160	502379	514154	YER171W, YER172C, YER172C-A, YER173W	YER172C_amp1	229
	514155	514188	LoxPsym
161	514189	515218	YER174C	YER174C_amp1	304
	515219	515252	LoxPsym
162	515253	520850	YER175C, YER175W-A, YER176W	YER175C_amp1	397
	520851	520884	LoxPsym
163	520885	522243	YER177W	YER177W_amp1	289
	522244	522277	LoxPsym
164	522278	523942	YER178W	YER178W_amp1	322
	523943	523976	LoxPsym
165	523977	525322	YER179W	No PCRTag(s)
	525323	525356	LoxPsym
166	525357	526697	ARS522, YER180C	YER180C_amp1	259
	526698	526731	LoxPsym
167	526732	527154	YER180C-A	No PCRTag(s)
	527155	527188	LoxPsym
168	527189	528251	YER182W	YER182W_amp1	250
	528252	528285	LoxPsym
169	528286	535323	YER183C, YER184C, YER185W	YER184C_amp1	355
	535324	535357	LoxPsym
170	535358	310	YER186C, YER187W, YER188W, URA3	YER188W_amp1	253
