# Supplementary material for: Ring synthetic chromosome V SCRaMbLE
Source: Nat Commun. 2018 Sep 17;9:3783. doi: 10.1038/s41467-018-06216-y (PMC6141504; doi:10.1038/s41467-018-06216-y)
Supplement: Supplementary file 5 — Supplementary Data 2 [file 41467_2018_6216_MOESM5_ESM.xlsx]

## Sheet: Sheet1
Ring_synV
	yWJS1+pCRE4					yWJS1+pRS413
	Surviving colony number					Surviving colony number
Time/h	Lighter	Darker	Normal	Total	Dilution ratio	Lighter	Darker	Normal	Total	Dilution ratio
2	4	7	213	224	10^3	0	0	534	534	10^3
	5	10	224	239	10^3	0	0	535	535	10^3
	3	9	231	243	10^3	0	0	541	541	10^3
4	10	6	545	561	10^2	0	0	7768	7768	10^2
	9	3	534	546	10^2	0	0	7174	7174	10^2
	6	8	521	535	10^2	0	0	7392	7392	10^2
8	51	33	1652	1736	10	0	0	2340	2340	10^3
	47	29	1613	1689	10	0	1	2080	2081	10^3
	58	39	1692	1789	10	0	1	2140	2141	10^3
12	366	42	4956	5364	1	0	1	4590	4591	10^3
	222	36	4296	4554	1	0	1	4240	4241	10^3
	390	78	5472	5940	1	0	0	437	437	10^4
16	194	19	1773	1986	1	0	0	943	943	10^4
	176	20	1751	1947	1	0	0	847	847	10^4
	163	18	1693	1874	1	0	0	956	956	10^4
24	137	10	1113	1260	1	0	0	1283	1283	10^4
	114	5	1103	1222	1	0	0	1327	1327	10^4
	179	13	1152	1344	1	0	0	1411	1411	10^4
synV
Experimental group
Time/h	Lighter	Darker	Normal	Total	Dilution ratio	Lighter	Darker color	Normal	Total	Dilution ratio
2	5	7	256	268	10^3	0	0	632	632	10^3
	5	10	239	254	10^3	0	0	611	611	10^3
	3	9	244	256	10^3	0	0	619	619	10^3
4	10	6	682	698	10^2	0	0	8192	8192	10^2
	7	8	628	643	10^2	0	0	8364	8364	10^2
	8	11	592	611	10^2	0	0	8751	8751	10^2
8	61	37	1733	1831	10	0	0	3310	3310	10^3
	53	33	1801	1887	10	0	1	3580	3581	10^3
	59	44	1792	1895	10	0	0	3690	3690	10^3
12	456	52	5788	6296	1	0	0	5730	5730	10^3
	432	56	5891	6379	1	0	0	5390	5390	10^3
	463	90	6013	6566	1	0	0	580	580	10^4
16	233	27	2261	2521	1	0	0	1153	1153	10^3
	264	38	2364	2666	1	0	0	1044	1044	10^3
	291	31	2567	2889	1	0	0	1134	1134	10^3
24	177	13	1692	1882	1	0	0	1591	1591	10^4
	189	7	1701	1897	1	0	0	1633	1633	10^4
	165	11	1683	1859	1	0	0	1628	1628	10^4
