# Supplementary material for: Ring synthetic chromosome V SCRaMbLE
Source: Nat Commun. 2018 Sep 17;9:3783. doi: 10.1038/s41467-018-06216-y (PMC6141504; doi:10.1038/s41467-018-06216-y)
Supplement: Supplementary file 6 — Supplementary Data 3 [file 41467_2018_6216_MOESM6_ESM.xlsx]

## Sheet: Sheet1
Strain number	Name	Parent	Scramble cycle	Fitness	Productivity	Genotype
	yXZX923	yXZX846		Normal	Void	MATa his3Δ1 leu2Δ0 met15Δ0 ura3Δ0 LYS2 ring_synV
yWJS1	yXZX923-CAN::vioABE-LEU2	yXZX923	0	Normal	Normal	MATa his3Δ1 leu2Δ0 met15Δ0 ura3Δ0 LYS2 ring_synV-217,15::vioABE-LEU2 CAN1-591::vioABE-LEU2
yWJS003	yWJS3-CAN::vioABE-LEU2	yWJS1	1	Normal	Increased
yWJS006	yWJS6-CAN::vioABE-LEU2	yWJS1	1	Normal	Increased
yWJS007	yWJS7-CAN::vioABE-LEU2	yWJS1	1	Normal	Increased
yWJS009	yWJS9-CAN::vioABE-LEU2	yWJS1	1	Normal	Increased
yWJS035	yWJS35-CAN::vioABE-LEU2	yWJS1	1	Small colony	Increased
yWJS036	yWJS36-CAN::vioABE-LEU2	yWJS1	1	Small colony	Increased
yWJS037	yWJS37-CAN::vioABE-LEU2	yWJS1	1	Normal	Increased
yWJS038	yWJS38-CAN::vioABE-LEU2	yWJS1	1	Normal	Increased
yWJS039	yWJS39-CAN::vioABE-LEU2	yWJS1	1	Normal	Increased
yWJS040	yWJS40-CAN::vioABE-LEU2	yWJS1	1	Normal	Increased
yWJS042	yWJS42-CAN::vioABE-LEU2	yWJS1	1	Normal	Increased
yWJS044	yWJS44-CAN::vioABE-LEU2	yWJS1	1	Small colony	Increased
yWJS045	yWJS45-CAN::vioABE-LEU2	yWJS1	1	Small colony	Increased
yWJS046	yWJS46-CAN::vioABE-LEU2	yWJS1	1	Small colony	Increased
yWJS047	yWJS47-CAN::vioABE-LEU2	yWJS1	1	Normal	Increased
yWJS048	yWJS48-CAN::vioABE-LEU2	yWJS1	1	Normal	Increased
yWJS049	yWJS49-CAN::vioABE-LEU2	yWJS1	1	Normal	Increased
yWJS050	yWJS50-CAN::vioABE-LEU2	yWJS1	1	Normal	Increased
yWJS051	yWJS51-CAN::vioABE-LEU2	yWJS1	1	Normal	Increased
yWJS052	yWJS52-CAN::vioABE-LEU2	yWJS1	1	Normal	Increased
yWJS053	yWJS53-CAN::vioABE-LEU2	yWJS1	1	Normal	Increased
yWJS054	yWJS54-CAN::vioABE-LEU2	yWJS1	1	Normal	Increased
yWJS057	yWJS57-CAN::vioABE-LEU2	yWJS1	1	Normal	Increased
yWJS061	yWJS61-CAN::vioABE-LEU2	yWJS1	1	Normal	Increased
yWJS065	yWJS65-CAN::vioABE-LEU2	yWJS1	1	Normal	Increased
yWJS067	yWJS67-CAN::vioABE-LEU2	yWJS1	1	Normal	Increased
yWJS068	yWJS68-CAN::vioABE-LEU2	yWJS1	1	Normal	Increased
yWJS071	yWJS71-CAN::vioABE-LEU2	yWJS1	1	Normal	Increased
yWJS074	yWJS74-CAN::vioABE-LEU2	yWJS1	1	Normal	Increased
yWJS090	yWJS90-CAN::vioABE-LEU2	yWJS1	1	Normal	Increased
yWJS091	yWJS91-CAN::vioABE-LEU2	yWJS1	1	Normal	Increased
yWJS093	yWJS93-CAN::vioABE-LEU2	yWJS1	1	Normal	Increased
yWJS100	yWJS100-CAN::vioABE-LEU2	yWJS007	2	Normal	Increased
yWJS102	yWJS102-CAN::vioABE-LEU2	yWJS007	2	Normal	Increased
yWJS110	yWJS110-CAN::vioABE-LEU2	yWJS007	2	Normal	Increased
yWJS112	yWJS112-CAN::vioABE-LEU2	yWJS007	2	Normal	Increased
yWJS113	yWJS113-CAN::vioABE-LEU2	yWJS007	2	Normal	Increased
yWJS114	yWJS114-CAN::vioABE-LEU2	yWJS007	2	Normal	Increased
yWJS117	yWJS117-CAN::vioABE-LEU2	yWJS007	2	Normal	Increased
yWJS119	yWJS119-CAN::vioABE-LEU2	yWJS007	2	Small colony	Increased
yWJS120	yWJS120-CAN::vioABE-LEU2	yWJS007	2	Normal	Increased
yWJS122	yWJS122-CAN::vioABE-LEU2	yWJS007	2	Normal	Increased
yWJS123	yWJS123-CAN::vioABE-LEU2	yWJS007	2	Normal	Increased
yWJS125	yWJS125-CAN::vioABE-LEU2	yWJS039	2	Normal	Increased
yWJS126	yWJS126-CAN::vioABE-LEU2	yWJS039	2	Normal	Increased
yWJS127	yWJS127-CAN::vioABE-LEU2	yWJS039	2	Normal	Increased
yWJS128	yWJS128-CAN::vioABE-LEU2	yWJS039	2	Small colony	Increased
yWJS129	yWJS129-CAN::vioABE-LEU2	yWJS039	2	Small colony	Increased
yWJS131	yWJS131-CAN::vioABE-LEU2	yWJS039	2	Normal	Increased
yWJS132	yWJS132-CAN::vioABE-LEU2	yWJS039	2	Normal	Increased
yWJS134	yWJS134-CAN::vioABE-LEU2	yWJS039	2	Normal	Increased
yWJS135	yWJS135-CAN::vioABE-LEU2	yWJS047	2	Normal	Increased
yWJS136	yWJS136-CAN::vioABE-LEU2	yWJS047	2	Normal	Increased
yWJS137	yWJS137-CAN::vioABE-LEU2	yWJS047	2	Normal	Increased
yWJS138	yWJS138-CAN::vioABE-LEU2	yWJS047	2	Small colony	Increased
yWJS142	yWJS142-CAN::vioABE-LEU2	yWJS047	2	Normal	Increased
yWJS154	yWJS154-CAN::vioABE-LEU2	yWJS067	2	Small colony	Increased
yWJS155	yWJS155-CAN::vioABE-LEU2	yWJS067	2	Normal	Increased
yWJS156	yWJS156-CAN::vioABE-LEU2	yWJS067	2	Normal	Increased
yWJS157	yWJS157-CAN::vioABE-LEU2	yWJS067	2	Normal	Increased
yWJS158	yWJS158-CAN::vioABE-LEU2	yWJS067	2	Normal	Increased
yWJS159	yWJS159-CAN::vioABE-LEU2	yWJS067	2	Small colony	Increased
yWJS160	yWJS160-CAN::vioABE-LEU2	yWJS067	2	Small colony	Increased
yWJS168	yWJS168-CAN::vioABE-LEU2	yWJS067	2	Normal	Increased
yWJS180	yWJS180-CAN::vioABE-LEU2	yWJS168	3	Small colony	Increased
yWJS181	yWJS181-CAN::vioABE-LEU2	yWJS168	3	Small colony	Increased
yWJS182	yWJS182-CAN::vioABE-LEU2	yWJS168	3	Small colony	Increased
yWJS184	yWJS184-CAN::vioABE-LEU2	yWJS168	3	Small colony	Increased
yWJS185	yWJS185-CAN::vioABE-LEU2	yWJS168	3	Small colony	Increased
yWJS188	yWJS188-CAN::vioABE-LEU2	yWJS168	3	Small colony	Increased
yWJS189	yWJS189-CAN::vioABE-LEU2	yWJS168	3	Small colony	Increased
yWJS190	yWJS190-CAN::vioABE-LEU2	yWJS168	3	Small colony	Increased
yWJS194	yWJS194-CAN::vioABE-LEU2	yWJS168	3	Small colony	Increased
yWJS199	yWJS199-CAN::vioABE-LEU2	yWJS136	3	Small colony	Increased
yWJS200	yWJS200-CAN::vioABE-LEU2	yWJS136	3	Small colony	Increased
yWJS201	yWJS201-CAN::vioABE-LEU2	yWJS136	3	Small colony	Increased
yWJS202	yWJS202-CAN::vioABE-LEU2	yWJS136	3	Small colony	Increased
yWJS203	yWJS203-CAN::vioABE-LEU2	yWJS136	3	Small colony	Increased
yWJS205	yWJS205-CAN::vioABE-LEU2	yWJS136	3	Small colony	Increased
yWJS206	yWJS206-CAN::vioABE-LEU2	yWJS136	3	Small colony	Increased
yWJS207	yWJS207-CAN::vioABE-LEU2	yWJS136	3	Small colony	Increased
yWJS208	yWJS208-CAN::vioABE-LEU2	yWJS136	3	Small colony	Increased
yWJS209	yWJS209-CAN::vioABE-LEU2	yWJS136	3	Small colony	Increased
yWJS210	yWJS210-CAN::vioABE-LEU2	yWJS136	3	Small colony	Increased
yWJS213	yWJS213-CAN::vioABE-LEU2	yWJS136	3	Small colony	Increased
yWJS220	yWJS220-CAN::vioABE-LEU2	yWJS136	3	Small colony	Increased
yWJS222	yWJS222-CAN::vioABE-LEU2	yWJS029	2	Small colony	Increased
yWJS223	yWJS223-CAN::vioABE-LEU2	yWJS029	2	Small colony	Increased
yWJS224	yWJS224-CAN::vioABE-LEU2	yWJS029	2	Small colony	Increased
yWJS227	yWJS227-CAN::vioABE-LEU2	yWJS029	2	Small colony	Increased
yWJS228	yWJS228-CAN::vioABE-LEU2	yWJS029	2	Small colony	Increased
yWJS229	yWJS229-CAN::vioABE-LEU2	yWJS029	2	Small colony	Increased
yWJS233	yWJS233-CAN::vioABE-LEU2	yWJS182	4	Small colony	Increased
yWJS234	yWJS234-CAN::vioABE-LEU2	yWJS182	4	Small colony	Increased
yWJS235	yWJS235-CAN::vioABE-LEU2	yWJS182	4	Small colony	Increased
yWJS237	yWJS237-CAN::vioABE-LEU2	yWJS182	4	Small colony	Increased
yWJS238	yWJS238-CAN::vioABE-LEU2	yWJS182	4	Small colony	Increased
yWJS240	yWJS240-CAN::vioABE-LEU2	yWJS182	4	Small colony	Increased
yWJS241	yWJS241-CAN::vioABE-LEU2	yWJS182	4	Small colony	Increased
yWJS242	yWJS242-CAN::vioABE-LEU2	yWJS182	4	Small colony	Increased
yWJS243	yWJS243-CAN::vioABE-LEU2	yWJS182	4	Small colony	Increased
yWJS245	yWJS245-CAN::vioABE-LEU2	yWJS182	4	Small colony	Increased
yWJS246	yWJS246-CAN::vioABE-LEU2	yWJS182	4	Small colony	Increased
yWJS247	yWJS247-CAN::vioABE-LEU2	yWJS183	4	Small colony	Increased
yWJS248	yWJS248-CAN::vioABE-LEU2	yWJS183	4	Small colony	Increased
yWJS249	yWJS249-CAN::vioABE-LEU2	yWJS184	4	Small colony	Increased
yWJS250	yWJS250-CAN::vioABE-LEU2	yWJS184	4	Small colony	Increased
yWJS251	yWJS251-CAN::vioABE-LEU2	yWJS184	4	Small colony	Increased
yWJS252	yWJS252-CAN::vioABE-LEU2	yWJS184	4	Small colony	Increased
yWJS254	yWJS254-CAN::vioABE-LEU2	yWJS184	4	Small colony	Increased
yWJS259	yWJS259-CAN::vioABE-LEU2	yWJS184	4	Small colony	Increased
yWJS260	yWJS260-CAN::vioABE-LEU2	yWJS184	4	Small colony	Increased
yWJS261	yWJS261-CAN::vioABE-LEU2	yWJS184	4	Small colony	Increased
yWJS267	yWJS267-CAN::vioABE-LEU2	yWJS184	4	Small colony	Increased
yWJS268	yWJS268-CAN::vioABE-LEU2	yWJS185	4	Small colony	Increased
yWJS270	yWJS270-CAN::vioABE-LEU2	yWJS185	4	Small colony	Increased
yWJS271	yWJS271-CAN::vioABE-LEU2	yWJS185	4	Small colony	Increased
yWJS273	yWJS273-CAN::vioABE-LEU2	yWJS197	4	Small colony	Increased
yWJS289	yWJS289-CAN::vioABE-LEU2	yWJS261	5	Small colony	Increased
yWJS290	yWJS290-CAN::vioABE-LEU2	yWJS261	5	Small colony	Increased
yWJS291	yWJS291-CAN::vioABE-LEU2	yWJS261	5	Small colony	Increased
yWJS293	yWJS293-CAN::vioABE-LEU2	yWJS268	5	Small colony	Increased
yWJS294	yWJS294-CAN::vioABE-LEU2	yWJS268	5	Small colony	Increased
yWJS297	yWJS297-CAN::vioABE-LEU2	yWJS268	5	Small colony	Increased
yWJS299	yWJS299-CAN::vioABE-LEU2	yWJS268	5	Small colony	Increased
yWJS303	yWJS303-CAN::vioABE-LEU2	yWJS268	5	Small colony	Increased
yWJS308	yWJS308-CAN::vioABE-LEU2	yWJS249	5	Small colony	Increased
yWJS309	yWJS309-CAN::vioABE-LEU2	yWJS249	5	Small colony	Increased
yWJS310	yWJS310-CAN::vioABE-LEU2	yWJS249	5	Small colony	Increased
yWJS311	yWJS311-CAN::vioABE-LEU2	yWJS249	5	Small colony	Increased
yWJS312	yWJS312-CAN::vioABE-LEU2	yWJS249	5	Small colony	Increased
yWJS313	yWJS313-CAN::vioABE-LEU2	yWJS249	5	Small colony	Increased
yWJS314	yWJS314-CAN::vioABE-LEU2	yWJS249	5	Small colony	Increased
yWJS315	yWJS315-CAN::vioABE-LEU2	yWJS249	5	Small colony	Increased
yWJS316	yWJS316-CAN::vioABE-LEU2	yWJS249	5	Small colony	Increased
yWJS317	yWJS317-CAN::vioABE-LEU2	yWJS249	5	Small colony	Increased
yWJS318	yWJS318-CAN::vioABE-LEU2	yWJS249	5	Small colony	Increased
yWJS320	yWJS320-CAN::vioABE-LEU2	yWJS249	5	Small colony	Increased
yWJS321	yWJS321-CAN::vioABE-LEU2	yWJS249	5	Small colony	Increased
yWJS323	yWJS323-CAN::vioABE-LEU2	yWJS249	5	Small colony	Increased
yWJS324	yWJS324-CAN::vioABE-LEU2	yWJS249	5	Small colony	Increased
yWJS326	yWJS326-CAN::vioABE-LEU2	yWJS249	5	Small colony	Increased
yWJS330	yWJS330-CAN::vioABE-LEU2	yWJS249	5	Small colony	Increased
yWJS331	yWJS331-CAN::vioABE-LEU2	yWJS249	5	Small colony	Increased
yWJS332	yWJS332-CAN::vioABE-LEU2	yWJS249	5	Small colony	Increased
yWJS333	yWJS333-CAN::vioABE-LEU2	yWJS249	5	Small colony	Increased
yWJS336	yWJS336-CAN::vioABE-LEU2	yWJS249	5	Small colony	Increased
yWJS337	yWJS337-CAN::vioABE-LEU2	yWJS249	5	Small colony	Increased
yWJS340	yWJS340-CAN::vioABE-LEU2	yWJS279	5	Small colony	Increased
yWJS341	yWJS341-CAN::vioABE-LEU2	yWJS279	5	Small colony	Increased
yWJS346	yWJS346-CAN::vioABE-LEU2	yWJS290	6	Small colony	Increased
yWJS347	yWJS347-CAN::vioABE-LEU2	yWJS290	6	Small colony	Increased
yWJS348	yWJS348-CAN::vioABE-LEU2	yWJS290	6	Small colony	Increased
yWJS349	yWJS349-CAN::vioABE-LEU2	yWJS290	6	Small colony	Increased
yWJS351	yWJS351-CAN::vioABE-LEU2	yWJS290	6	Small colony	Increased
yWJS352	yWJS352-CAN::vioABE-LEU2	yWJS290	6	Small colony	Increased
yWJS353	yWJS353-CAN::vioABE-LEU2	yWJS290	6	Small colony	Increased
yWJS354	yWJS354-CAN::vioABE-LEU2	yWJS290	6	Small colony	Increased
yWJS355	yWJS355-CAN::vioABE-LEU2	yWJS290	6	Small colony	Increased
yWJS356	yWJS356-CAN::vioABE-LEU2	yWJS290	6	Small colony	Increased
yWJS357	yWJS357-CAN::vioABE-LEU2	yWJS290	6	Small colony	Increased
yWJS358	yWJS358-CAN::vioABE-LEU2	yWJS290	6	Small colony	Increased
