# Supplementary material for: Ring synthetic chromosome V SCRaMbLE
Source: Nat Commun. 2018 Sep 17;9:3783. doi: 10.1038/s41467-018-06216-y (PMC6141504; doi:10.1038/s41467-018-06216-y)
Supplement: Supplementary file 7 — Supplementary Data 4 [file 41467_2018_6216_MOESM7_ESM.xlsx]

## Sheet: Sheet1
Name	Comments	Sequence (5'-3')
oWJ01	TEF1p-F	CCTCGAGGTCGACGGTATCGATAAGCTTGATATCGAATTCACAATGCATACTTTGTACG
oWJ02	TEF1p-R	TACCAGCACCAACAATGCAGATATCGGAAGAATGTTTCATTTTGTAATTAAAACTTAGA
oWJ03	vioA-F	ATGAAGCACAGTTCTGATATATG
oWJ04	vioA-R	TGCCGCTATGCGCTGTAAC
oWJ05	TDH3p-F	TGAGGCAAGCCGTCTGCTGTTGCAGCGTATCGCCGCGTGAATAAAAAACACGCTTTTTC
oWJ06	TDH3p-R	AGCCACGGAAGTGGATACGCGGGAAATCCAGAATGCTCATTTTGTTTGTTTATGTGTGT
oWJ07	vioB-F	ATGTCAATTTTAGACTTTCCCAG
oWJ08	vioB-R	GCTTCCCTACTTAGCTTTC
oWJ09	FBA1p-F	GCTGGACTTGGCGTGCGGCAAACTGAGCCGCGAGGCCTAACAATACTGACAGTACTAAA
oWJ10	FBA1p-R	TCCAACGGGCTGGCAACAGTGGTGGCTCACGGTTCTCCATTTTGAATATGTATTACTTG
oWJ11	vioE-F	GAAAATCGTGAACCCCCTC
oWJ12	vioE-R	ACGTTTGGCTGCGAACAC
oWJ13	TDH2t-F	GGCGGAGATCCCGGACGCGGTTTTCGCGGCCAAGCGCTAAATTTAACTCCTTAAGTTAC
oWJ14	TDH2t-R	CCGCTCTAGAACTAGTGGATCCCCCGGGCTGCAGGAATTCTGATCACGGCTAAAACGGT
oWJ15	CAN1-A-F	CAGCTATGACCATGATTACGCCAAGCTTGCATAAATCTGATGTGCGAGATTGAG
oWJ16	CAN1-A-R	GAACGTACAAAGTATGCATTGTGAATTCAGCTGCAAACCCCAGAAAATCCGTTC
oWJ17	TEF1-F	GAACGGATTTTCTGGGGTTTGCAGCTGAATTCACAATGCATACTTTGTACGTTC
oWJ18	TEF1-R	GTTGTAAAACGACGGCCAGTGAATTCGAGCTCTTTGTAATTAAAACTTAGATTAG
oWJ19	TDH2t-F	AAACAGCTATGACCATGATTACGCCAAGCTTATTTAACTCCTTAAGTTACTTTAATG
oWJ20	TDH2t-R	TGATCACGGCTAAAACGGTCGAATG
oWJ21	Leu2-F	CATTCGACCGTTTTAGCCGTGATCAGAATTCTGCATGCCTGCAG
oWJ22	Leu2-R	CCAAGTCATTCAATTTTGGACGTACGCTCGGTACCCGGGGATCCAATACG
oWJ23	CAN-B-F	CGTATTGGATCCCCGGGTACCGAGCGTACGTCCAAAATTGAATGACTTGG
oWJ24	CAN-B-R	TTGTAAAACGACGGCCAGTGAATTCGAGCTCCACAAACACACCACAGACGTGGGTC
oXZX1177	stru_3_amp-F	GCCCCCCCTCGAGGTCGACGGTATCGATAAGCTTGATATCTTTCCCACATCCTGCGTTTC
oXZX1178	stru_3_amp-R	GCTGGAGCTCCACCGCGGTGGCGGCCGCTCTAGAACTAGTTTTCAGGCAGAACAAGACCC
oXZX1179	stru_4_amp-F	GCCCCCCCTCGAGGTCGACGGTATCGATAAGCTTGATATCTTAAAGAGTTTCAAAATTCT
oXZX1180	stru_4_amp-R	GCTGGAGCTCCACCGCGGTGGCGGCCGCTCTAGAACTAGTTTAGTTTGCGATAGTGTAGA
oXZX1181	stru_5_amp-F	GCCCCCCCTCGAGGTCGACGGTATCGATAAGCTTGATATCAGCTTAGTTTCTATCAGGGT
oXZX1182	stru_5_amp-R	GCTGGAGCTCCACCGCGGTGGCGGCCGCTCTAGAACTAGTAAATTAAATGTTTTCTGTCT
oXZX1205	stru_6_amp-F	GCCCCCCCTCGAGGTCGACGGTATCGATAAGCTTGATATCCTCGGGTCCTTTGATGTAAC
oXZX1206	stru_6_amp-R	GCTGGAGCTCCACCGCGGTGGCGGCCGCTCTAGAACTAGTTGGAACGCCTCAATATCAGA
oXZX1183	stru_7_amp-F	GCCCCCCCTCGAGGTCGACGGTATCGATAAGCTTGATATCACGAAATAGTAAGCGTAAAC
oXZX1184	stru_7_amp-R	GCTGGAGCTCCACCGCGGTGGCGGCCGCTCTAGAACTAGTACATATCGCCTAAGCAGGTC
oXZX1185	stru_8_amp-F	GCCCCCCCTCGAGGTCGACGGTATCGATAAGCTTGATATCCTTAACAGACAACATCTTGA
oXZX1186	stru_8_amp-R	GCTGGAGCTCCACCGCGGTGGCGGCCGCTCTAGAACTAGTTACTTACTGAAACTCGACAA
oXZX1187	stru_10_amp-F	GCCCCCCCTCGAGGTCGACGGTATCGATAAGCTTGATATCCGACCCACATTGATAAACGC
oXZX1188	stru_10_amp-R	GCTGGAGCTCCACCGCGGTGGCGGCCGCTCTAGAACTAGTACTTCTGTCGCCTCCCGTCC
oXZX1191	stru_15_amp-F	GCCCCCCCTCGAGGTCGACGGTATCGATAAGCTTGATATCCCTTTAGCCTTGACGCCCTC
oXZX1192	stru_15_amp-R	GCTGGAGCTCCACCGCGGTGGCGGCCGCTCTAGAACTAGTATCACTAGCAAGCCAAACGA
oXZX1193	stru_18_amp-F	GCCCCCCCTCGAGGTCGACGGTATCGATAAGCTTGATATCATATATAAAATCTATTGCAG
oXZX1194	stru_18_amp-R	GCTGGAGCTCCACCGCGGTGGCGGCCGCTCTAGAACTAGTTTGGTGTATGTGAGGCCATC
oXZX1195	stru_19_amp-F	GCCCCCCCTCGAGGTCGACGGTATCGATAAGCTTGATATCAAATTATGTTCTCGCCATTC
oXZX1196	stru_19_amp-R	GCTGGAGCTCCACCGCGGTGGCGGCCGCTCTAGAACTAGTGGTTTAGTTTTTAACGACTT
oXZX1197	stru_20_amp-F	GCCCCCCCTCGAGGTCGACGGTATCGATAAGCTTGATATCATTTTAGCTTTGTTCGTGTC
oXZX1198	stru_20_amp-R	GCTGGAGCTCCACCGCGGTGGCGGCCGCTCTAGAACTAGTTTTTATTTTTTATAGGTTTC
oXZX1199	stru_21_amp-F	GCCCCCCCTCGAGGTCGACGGTATCGATAAGCTTGATATCCTATCACTGGGTGTGGCATG
oXZX1200	stru_21_amp-R	GCTGGAGCTCCACCGCGGTGGCGGCCGCTCTAGAACTAGTGGTCGTAATCATACCCGTAG
oXZX1203	stru_22_amp-F	GCCCCCCCTCGAGGTCGACGGTATCGATAAGCTTGATATCCGAAGTTATTGATGTAAGGG
oXZX1204	stru_22_amp-R	GCTGGAGCTCCACCGCGGTGGCGGCCGCTCTAGAACTAGTACCAGCTCATCGCATGAAGA
oXZX1201	stru_23_amp-F	GCCCCCCCTCGAGGTCGACGGTATCGATAAGCTTGATATCAAATCCGCCACCACAGTTGA
oXZX1202	stru_23_amp-R	GCTGGAGCTCCACCGCGGTGGCGGCCGCTCTAGAACTAGTCTTTCTATCACTGGGTGTGG
oXZX1209	stru_25_amp-F	GCCCCCCCTCGAGGTCGACGGTATCGATAAGCTTGATATCTAGTTTACGCTAATATTAAA
oXZX1210	stru_25_amp-R	GCTGGAGCTCCACCGCGGTGGCGGCCGCTCTAGAACTAGTTTTACTGGGTTGTGGAAT
oXZX1211	stru_26_amp-F	GCCCCCCCTCGAGGTCGACGGTATCGATAAGCTTGATATCCCTTCATGCTGCCGCCGCGA
oXZX1212	stru_26_amp-R	GCTGGAGCTCCACCGCGGTGGCGGCCGCTCTAGAACTAGTTATATCTTATACACGACAAT
oXZX1213	stru_28_amp-F	GCCCCCCCTCGAGGTCGACGGTATCGATAAGCTTGATATCAATCATCGTCATCCATAGCC
oXZX1214	stru_28_amp-R	GCTGGAGCTCCACCGCGGTGGCGGCCGCTCTAGAACTAGTCAAGACAATTTGCACGGCTG
oXZX1215	stru_30_amp-F	GCCCCCCCTCGAGGTCGACGGTATCGATAAGCTTGATATCATATTAACTCCCTTCCCATTTCTTG
oXZX1216	stru_30_amp-R	GCTGGAGCTCCACCGCGGTGGCGGCCGCTCTAGAACTAGTTTCTGAATTACGGTTTGGACTACT
oXZX1217	stru_31_amp-F	GCCCCCCCTCGAGGTCGACGGTATCGATAAGCTTGATATCCCTTTATCTTCTGTAACCAG
oXZX1218	stru_31_amp-R	GCTGGAGCTCCACCGCGGTGGCGGCCGCTCTAGAACTAGTCGAAGTTATTATTAAACTTA
oXZX1219	stru_38_amp-F	GCCCCCCCTCGAGGTCGACGGTATCGATAAGCTTGATATCGTCTTAATTTCTCTTTTGAT
oXZX1220	stru_38_amp-R	GCTGGAGCTCCACCGCGGTGGCGGCCGCTCTAGAACTAGTAATAGCCCTTCACCTTACAT
oXZX1221	stru_39_amp-F	GCCCCCCCTCGAGGTCGACGGTATCGATAAGCTTGATATCACAATCCACTGCTGAGAGAG
oXZX1222	stru_39_amp-R	GCTGGAGCTCCACCGCGGTGGCGGCCGCTCTAGAACTAGTGAGGCTGAAACGGTTTGAAT
oXZX1207	stru_24_amp-F	GCCCCCCCTCGAGGTCGACGGTATCGATAAGCTTGATATCTCCTTCTCACCTTTAACTTC
oXZX1208	stru_24_amp-R	GCTGGAGCTCCACCGCGGTGGCGGCCGCTCTAGAACTAGTAGTTTACGCTAATATTAAAT
oXZX1223	stru_43_amp-F	GCCCCCCCTCGAGGTCGACGGTATCGATAAGCTTGATATCGATTGCCAGTTGTTTACCGA
oXZX1224	stru_43_amp-R	GCTGGAGCTCCACCGCGGTGGCGGCCGCTCTAGAACTAGTCCACAGTATCAGGCGAAC
oXZX1225	stru_44_amp-F	GCCCCCCCTCGAGGTCGACGGTATCGATAAGCTTGATATCGCCAGCCATTACGGTGTTTC
oXZX1226	stru_44_amp-R	GCTGGAGCTCCACCGCGGTGGCGGCCGCTCTAGAACTAGTGGTTCAATAATTTCGGAAGA
oXZX1227	stru_45_amp-F	GCCCCCCCTCGAGGTCGACGGTATCGATAAGCTTGATATCTAAACAACGGCAGAATTGCA
oXZX1228	stru_45_amp-R	GCTGGAGCTCCACCGCGGTGGCGGCCGCTCTAGAACTAGTAGTTATGGCTTACTGTAGAG
oXZX1229	stru_46_amp-F	GCCCCCCCTCGAGGTCGACGGTATCGATAAGCTTGATATCTTACTTACTTTGGTGCTTCA
oXZX1230	stru_46_amp-R	GCTGGAGCTCCACCGCGGTGGCGGCCGCTCTAGAACTAGTTTGGTTCCGCTTGTTATGAC
oXZX1231	stru_47_amp-F	GCCCCCCCTCGAGGTCGACGGTATCGATAAGCTTGATATCATATTAAAGACAGGGATCAC
oXZX1232	stru_47_amp-R	GCTGGAGCTCCACCGCGGTGGCGGCCGCTCTAGAACTAGTAAGTTATGCTAGGCGGCGGC
oXZX1235	stru_51_amp-F	GCCCCCCCTCGAGGTCGACGGTATCGATAAGCTTGATATCAAGTTATTTTTCCAACACAT
oXZX1236	stru_51_amp-R	GCTGGAGCTCCACCGCGGTGGCGGCCGCTCTAGAACTAGTCCGTTGTTCGTGGTTCAT
oXZX1233	stru_53_amp-F	GCCCCCCCTCGAGGTCGACGGTATCGATAAGCTTGATATCAATTAATCCCTAGAGGCAAA
oXZX1234	stru_53_amp-R	GCTGGAGCTCCACCGCGGTGGCGGCCGCTCTAGAACTAGTTTCAGGCCACCATACGAGCT
